# Supplementary material for: Colonized Sabethes cyaneus, a Sylvatic New World Mosquito Species, Shows a Low Vector Competence for Zika Virus Relative to Aedes aegypti
Source: Viruses. 2018 Aug 16;10(8):434. doi: 10.3390/v10080434 (PMC6116206; doi:10.3390/v10080434)
Supplement: Supplementary file 1 [file viruses-10-00434-s001.zip]

Archive with 3 entries (2 files):
- Karna et al. Video 1.sabethes rearing video.mp4
- __MACOSX/
- __MACOSX/._Karna et al. Video 1.sabethes rearing video.mp4
